# Supplementary material for: Boar-to-Boar Variations in Quality Characteristics of Sperm from Different Ejaculates Following Freezing–Thawing
Source: Cells. 2025 Feb 2;14(3):212. doi: 10.3390/cells14030212 (PMC11817640; doi:10.3390/cells14030212)
Supplement: Supplementary file 1 [file cells-14-00212-s001.zip]

Archive with 1 entries (1 files):
- cells-3356950-supplementary.pdf
